# Supplementary material for: Protective Role of Ginsenoside F1-Enriched Extract (SGB121) in Metabolic Dysfunction-Associated Fatty Liver Disease (MAFLD)
Source: Nutrients. 2025 Nov 25;17(23):3693. doi: 10.3390/nu17233693 (PMC12693820; doi:10.3390/nu17233693)
Supplement: Supplementary file 1 [file nutrients-17-03693-s001.zip]

Archive with 1 entries (1 files):
- nutrients-3937973-supplementary.pdf
